# Supplementary material for: DendroX: multi-level multi-cluster selection in dendrograms
Source: BMC Genomics. 2024 Feb 2;25:134. doi: 10.1186/s12864-024-10048-0 (PMC10835886; doi:10.1186/s12864-024-10048-0)
Supplement: Supplementary file 1 — Supplementary Material 1 [file 12864_2024_10048_MOESM1_ESM.xlsx]

## Sheet: Sheet1
Table S1. Libraries and packages used in developing DendroX
Library/Package	Programming Language	URL
React	JavaScript	https://react.dev/
D3	JavaScript	https://d3js.org/
react-image-crop	JavaScript	https://github.com/DominicTobias/react-image-crop
react-icons	JavaScript	https://react-icons.github.io/react-icons/
IndexedDB	JavaScript	https://developer.mozilla.org/en-US/docs/Web/API/IndexedDB_API
Seaborn	Python	https://seaborn.pydata.org/
Eel	Python	https://github.com/python-eel/Eel
pheatmap	R	https://github.com/raivokolde/pheatmap
reticulate	R	https://rstudio.github.io/reticulate/
