# Supplementary material for: DendroX: multi-level multi-cluster selection in dendrograms
Source: BMC Genomics. 2024 Feb 2;25:134. doi: 10.1186/s12864-024-10048-0 (PMC10835886; doi:10.1186/s12864-024-10048-0)
Supplement: Supplementary file 2 — Supplementary Material 2 [file 12864_2024_10048_MOESM2_ESM.xlsx]

## Sheet: Sheet1
Table S2. The 17 clusters and the number of compounds in them
Cluster	Label	Count	Compounds
C1	TUBB	17	albendazole,cabazitaxel,colchicine,docetaxel,fenbendazole,indibulin,ixabepilone,mebendazole,nocodazole,oxibendazole,paclitaxel,parbendazole,podophyllotoxin,tivantinib,vinblastine,vincristine,vinorelbine
C2.1	Protein synthesis	7	anisomycin,bruceantin,cephaeline,cycloheximide,emetine,homoharringtonine,narciclasine
C2.2	ATPase	14	bisacodyl,bufalin,cinobufagin,cymarin,digitoxigenin,digitoxin,digoxigenin,digoxin,gitoxigenin,helveticoside,ouabain,periplocymarin,proscillaridin,strophanthidin
C3	VD	5	ercalcitriol,maxacalcitol,paricalcitol,seocalcitol,tacalcitol
C4	Corticoid	11	alclometasone,betamethasone,ciclesonide,clobetasol,dexamethasone,flunisolide,fluticasone,halcinonide,mometasone,prednicarbate,prednisolone
C5	MAPK	26	afatinib,binimetinib,bosutinib,canertinib,cediranib,cobimetinib,crizotinib,dabrafenib,dacomitinib,dasatinib,dovitinib,foretinib,midostaurin,neratinib,pelitinib,ponatinib,refametinib,regorafenib,reversine,saracatinib,selumetinib,sunitinib,tozasertib,trametinib,U0126,vemurafenib
C6.1	HMGCR	6	atorvastatin,fluvastatin,lovastatin,mevastatin,pitavastatin,simvastatin
C6.2	Psychiatric	13	berbamine,FIT,lylamine,metergoline,NTNCB,perphenazine,rimcazole,sertraline,tamoxifen,terfenadine,thioridazine,thiothixene,wiskostatin
C7	Antibiotics	16	bithionol,calmidazolium,CCCP,cercosporin,FCCP,gossypol,hyperforin,malonoben,nelfinavir,niclosamide,quiflapon,rottlerin,salermide,selamectin,thapsigargin,tunicamycin
C8.1	Naturally occurred	15	BNTX,brazilin,butein,capsazepine,celastrol,cerulenin,elesclomol,fenretinide,guggulsterone,isoliquiritigenin,parthenolide,piceatannol,piperlongumine,thiostrepton,xanthohumol
C8.2	Proteasome	13	bortezomib,carfilzomib,delanzomib,devazepide,ixazomib,lacidipine,metronidazole,oprozomib,pentobarbital,perampanel,pevonedistat,puromycin,tioconazole
C9	HSP	5	alvespimycin,ganetespib,geldanamycin,radicicol,tanespimycin
C10	HDAC	14	apicidin,belinostat,dacinostat,entinostat,givinostat,ISOX,mocetinostat,panobinostat,pyroxamide,resminostat,romidepsin,scriptaid,tacedinaline,vorinostat
C11	TOP/Kinase	18	altrenogest,alvocidib,camptothecin,daunorubicin,dinaciclib,dorsomorphin,doxorubicin,epirubicin,fludarabine,idarubicin,lestaurtinib,meisoindigo,mitoxantrone,pirarubicin,rebastinib,staurosporine,topotecan,triptolide
C12	Antimotablite	15	adarotene,amsacrine,aphidicolin,cladribine,clofarabine,etoposide,fdcyd,floxuridine,gemcitabine,irinotecan,methotrexate,pralatrexate,teniposide,trifluridine,valrubicin
C13	Aurora	5	alisertib,danusertib,idasanutlin,palbociclib,selinexor
C14	PI3K/mTOR	8	buparlisib,deforolimus,everolimus,sirolimus,taselisib,temsirolimus,voxtalisib,wortmannin
